# Supplementary material for: Efficient modification and preparation of circular DNA for expression in cell culture
Source: Commun Biol. 2022 Dec 21;5:1393. doi: 10.1038/s42003-022-04363-z (PMC9772414; doi:10.1038/s42003-022-04363-z)
Supplement: Supplementary file 4 — Supplementary Data 1 [file 42003_2022_4363_MOESM4_ESM.zip]

Archive with 9 entries (9 files):
- dsDNA-and-Primers.zip
- Figures-Source-CSVs.zip
- ImageJ-Band-Analysis-Result-SetA.xlsx
- ImageJ-Band-Analysis-Result-SetB.xlsx
- Note.txt
- PrimeEdit-Rate-Spreadsheet.xlsx
- PrimeEditSanger-ab1.zip
- Supplementary Data 1 Contents.pdf
- Circularization-Experimental-Data-and-Analysis.xlsx
