# Supplementary material for: Efficient modification and preparation of circular DNA for expression in cell culture
Source: Commun Biol. 2022 Dec 21;5:1393. doi: 10.1038/s42003-022-04363-z (PMC9772414; doi:10.1038/s42003-022-04363-z)
Supplement: Supplementary file 4 — Supplementary Data 1 [file 42003_2022_4363_MOESM4_ESM.zip › ImageJ-Band-Analysis-Result-SetA.xlsx]

## Sheet: Instruction and Formula Templat
Band	Raw Band Intensity	Percent Weight	Relative Molar Number	Percent Molar Number
1	84547.6	0.66422	1	0.811188	0.66422
2	32593.5	0.25606	0.192752	0.156358	0.12803
3	10147.4	0.07972	0.0400068	0.0324531	0.0265733
4		0	0	0	0
5		0	0	0	0
6		0	0	0	0
7		0	0	0	0
8		0	0	0	0
	127289	0.07972	1.23276	0.0324531	1.22126
		Cumulative Weight Bands 3+	Relative Molar Number Bands 3+	Percent Molar Number Bands 3+	Molar ratio weight multiplier
	Note: The formula template above takes the values from ImageJ band analysis, and formulas associated with cells autocalculate the relevant results. The samples named by circularized length inbp and circulariaztion time in hours are placed in individual sheets. The last 6 sheets contain the combined analysis and the charts.

## Sheet: 282bp-1h
Band	Raw Band Intensity	Percent Weight	Relative Molar Number	Percent Molar Number
1	95353.7	0.254437	1	0.489797	0.254437
2	107360	0.286474	0.562956	0.275735	0.143237
3	71612	0.191086	0.250338	0.122615	0.0636953
4	48073.2	0.128276	0.126039	0.0617337	0.0320691
5	30895.6	0.0824403	0.0648021	0.0317399	0.0164881
6	21468.9	0.0572865	0.037525	0.0183796	0.00954774
7		0	0	0	0
8		0	0	0	0
	374763	0.459089	2.04166	0.234468	1.92502
					Molar ratio weight multiplier

## Sheet: 282bp-2h
Band	Raw Band Intensity	Percent Weight	Relative Molar Number	Percent Molar Number
1	90447.2	0.240934	1	0.481057	0.240934
2	102545	0.27316	0.566878	0.272701	0.13658
3	68606.4	0.182754	0.252841	0.121631	0.060918
4	45871.9	0.122194	0.126792	0.0609942	0.0305484
5	30794	0.0820292	0.0680928	0.0327565	0.0164058
6	20862.2	0.0555728	0.0384427	0.0184931	0.00926213
7	16276.3	0.0433568	0.0257076	0.0123668	0.00619383
8		0	0	0	0
	375403	0.485907	2.07875	0.246242	1.99664
					Molar ratio weight multiplier

## Sheet: 282bp-12h
Band	Raw Band Intensity	Percent Weight	Relative Molar Number	Percent Molar Number
1	92577.7	0.208538	1	0.4489	0.208538
2	109097	0.245748	0.589217	0.2645	0.122874
3	79460.6	0.178991	0.286104	0.128432	0.0596635
4	56127	0.12643	0.151567	0.0680385	0.0316075
5	44843.4	0.101013	0.0968772	0.0434882	0.0202026
6	33002.8	0.0743411	0.0594146	0.0266712	0.0123902
7	28829.4	0.0649402	0.0444868	0.0199701	0.00927717
8		0	0	0	0
	443938	0.545714	2.22767	0.2866	2.15261
					Molar ratio weight multiplier

## Sheet: 452bp-1h
Band	Raw Band Intensity	Percent Weight	Relative Molar Number	Percent Molar Number
1	108093	0.498809	1	0.72593	0.498809
2	49520	0.228515	0.229061	0.166282	0.114258
3	28003.4	0.129225	0.0863555	0.0626881	0.0430749
4	14601.2	0.067379	0.03377	0.0245146	0.0168447
5	9528.07	0.0439682	0.0176293	0.0127976	0.00879365
6	6957.14	0.0321044	0.010727	0.00778708	0.00535074
7		0	0	0	0
8		0	0	0	0
	216703	0.272676	1.37754	0.107787	1.45533
					Molar ratio weight multiplier

## Sheet: 452bp-2h
Band	Raw Band Intensity	Percent Weight	Relative Molar Number	Percent Molar Number
1	112369	0.482806	1	0.716092	0.482806
2	53055	0.227957	0.236075	0.169051	0.113978
3	30166.1	0.129612	0.0894854	0.0640797	0.0432041
4	16648.4	0.0715318	0.0370396	0.0265238	0.017883
5	11661.2	0.0501039	0.0207553	0.0148627	0.0100208
6	8841.54	0.0379887	0.0131139	0.00939072	0.00633145
7		0	0	0	0
8		0	0	0	0
	232741	0.289237	1.39647	0.114857	1.48319
					Molar ratio weight multiplier

## Sheet: 452bp-12h
Band	Raw Band Intensity	Percent Weight	Relative Molar Number	Percent Molar Number
1	115823	0.4377	1	0.691266	0.4377
2	55447.1	0.209537	0.239361	0.165462	0.104768
3	35413.2	0.133828	0.101917	0.0704521	0.0446093
4	23050.4	0.0871084	0.0497534	0.0343929	0.0217771
5	18735.1	0.0708007	0.0323512	0.0223633	0.0141601
6	16148.4	0.0610256	0.0232372	0.0160631	0.0101709
7		0	0	0	0
8		0	0	0	0
	264617	0.352763	1.44662	0.143271	1.57931
					Molar ratio weight multiplier

## Sheet: 552bp-1h
Band	Raw Band Intensity	Percent Weight	Relative Molar Number	Percent Molar Number
1	103262	0.388139	1	0.645671	0.388139
2	63074.5	0.237083	0.30541	0.197194	0.118542
3	37565.4	0.1412	0.121263	0.0782957	0.0470668
4	22739.2	0.0854717	0.0550522	0.0355456	0.0213679
5	17543.7	0.065943	0.0339791	0.0219393	0.0131886
6	12284	0.0461731	0.0198267	0.0128015	0.00769551
7	9574.88	0.0359899	0.0132463	0.00855276	0.00514141
8		0	0	0	0
	266044	0.374778	1.54878	0.157135	1.6635
					Molar ratio weight multiplier

## Sheet: 552bp-2h
Band	Raw Band Intensity	Percent Weight	Relative Molar Number	Percent Molar Number
1	109062	0.357008	1	0.620374	0.357008
2	71607.7	0.234404	0.32829	0.203663	0.117202
3	44725.9	0.146408	0.136699	0.0848048	0.0488028
4	27704.1	0.0906881	0.0635056	0.0393972	0.022672
5	20991.6	0.068715	0.0384949	0.0238813	0.013743
6	17470.1	0.0571875	0.0266976	0.0165625	0.00953125
7	13926.7	0.0455884	0.0182423	0.011317	0.00651264
8		0	0	0	0
	305488	0.408587	1.61193	0.175963	1.7377
					Molar ratio weight multiplier

## Sheet: 552bp-12h
Band	Raw Band Intensity	Percent Weight	Relative Molar Number	Percent Molar Number
1	109493	0.329117	1	0.601288	0.329117
2	72155.5	0.216887	0.329499	0.198124	0.108444
3	48995.8	0.147273	0.14916	0.0896881	0.049091
4	32790	0.0985612	0.074868	0.0450172	0.0246403
5	26770.3	0.080467	0.0488988	0.0294022	0.0160934
6	24114.5	0.0724841	0.0367064	0.0220711	0.0120807
7	18367.7	0.0552103	0.0239647	0.0144097	0.00788719
8		0	0	0	0
	332687	0.453996	1.6631	0.200588	1.82697
					Molar ratio weight multiplier

[truncated: 20 more sheets: 752bp-1h, 752bp-2h, 752bp-12h, 952bp-1h, 952bp-2h, 952bp-12h, 1332bp-1h, 1332bp-2h, 1332bp-12h, 1782bp-1h, 1782bp-2h, 1782bp-12h, Mol.Weight-1h, Mol.Weight-2h, Mol.Weight-12h, %Molar-1h, %Molar-2h, %Molar-12h, Molar ratio weight multiplier, Sheet30]
