# Supplementary material for: Efficient modification and preparation of circular DNA for expression in cell culture
Source: Commun Biol. 2022 Dec 21;5:1393. doi: 10.1038/s42003-022-04363-z (PMC9772414; doi:10.1038/s42003-022-04363-z)
Supplement: Supplementary file 4 — Supplementary Data 1 [file 42003_2022_4363_MOESM4_ESM.zip › ImageJ-Band-Analysis-Result-SetB.xlsx]

## Sheet: Instruction and Formula Templat
Band	Raw Band Intensity	Percent Weight	Relative Molar Number	Percent Molar Number
1	84547.6	0.66422	1	0.811188	0.66422
2	32593.5	0.25606	0.192752	0.156358	0.12803
3	10147.4	0.07972	0.0400068	0.0324531	0.0265733
4		0	0	0	0
5		0	0	0	0
6		0	0	0	0
7		0	0	0	0
8		0	0	0	0
	127289	0.07972	1.23276	0.0324531	1.22126
		Cumulative Weight Bands 3+	Relative Molar Number Bands 3+	Percent Molar Number Bands 3+	Molar ratio weight multiplier
	Note: The formula template above takes the values from ImageJ band analysis, and formulas associated with cells autocalculate the relevant results. The samples named by circularized length inbp and circulariaztion time in hours are placed in individual sheets. The last 6 sheets contain the combined analysis and the charts.

## Sheet: 282bp-1h
Band	Raw Band Intensity	Percent Weight	Relative Molar Number	Percent Molar Number
1	100177	0.258738	1	0.497722	0.258738
2	106391	0.274788	0.531015	0.264298	0.137394
3	75439.9	0.194847	0.251022	0.124939	0.064949
4	49896.6	0.128874	0.124521	0.0619771	0.0322184
5	31970.3	0.0825734	0.0638278	0.0317685	0.0165147
6	23300.2	0.06018	0.0387651	0.0192943	0.01003
7		0	0	0	0
8		0	0	0	0
	387175	0.466474	2.00915	0.237979	1.92365
					Molar ratio weight multiplier

## Sheet: 282bp-2h
Band	Raw Band Intensity	Percent Weight	Relative Molar Number	Percent Molar Number
1	95158.4	0.223026	1	0.464526	0.223026
2	110409	0.25877	0.580135	0.269488	0.129385
3	75604.9	0.177198	0.264839	0.123024	0.0590659
4	52768.7	0.123676	0.138634	0.0643991	0.030919
5	37875.5	0.08877	0.0796051	0.0369786	0.017754
6	28663.5	0.0671795	0.0502031	0.0233206	0.0111966
7	26189.4	0.0613809	0.039317	0.0182637	0.0087687
8		0	0	0	0
	426670	0.518204	2.15273	0.265986	2.08283
					Molar ratio weight multiplier

## Sheet: 282bp-12h
Band	Raw Band Intensity	Percent Weight	Relative Molar Number	Percent Molar Number
1	88352	0.209497	1	0.452265	0.209497
2	102174	0.242272	0.578224	0.26151	0.121136
3	74342.1	0.176277	0.280477	0.12685	0.058759
4	53386.3	0.126587	0.151061	0.0683197	0.0316469
5	39147.9	0.0928259	0.088618	0.0400788	0.0185652
6	32268.6	0.076514	0.0608712	0.0275299	0.0127523
7	32063.2	0.0760269	0.0518432	0.0234469	0.010861
8		0	0	0	0
	421734	0.548231	2.21109	0.286225	2.15881
					Molar ratio weight multiplier

## Sheet: 452bp-1h
Band	Raw Band Intensity	Percent Weight	Relative Molar Number	Percent Molar Number
1	94374.1	0.469519	1	0.707203	0.469519
2	45499.5	0.226364	0.241059	0.170478	0.113182
3	27000.7	0.134331	0.0953676	0.0674442	0.0447769
4	15356	0.0763977	0.0406787	0.0287681	0.0190994
5	10661.6	0.0530423	0.0225943	0.0159788	0.0106085
6	8109.62	0.0403461	0.0143218	0.0101284	0.00672435
7		0	0	0	0
8		0	0	0	0
	201001	0.304117	1.41402	0.122319	1.50623
					Molar ratio weight multiplier

## Sheet: 452bp-2h
Band	Raw Band Intensity	Percent Weight	Relative Molar Number	Percent Molar Number
1	92511.1	0.473112	1	0.712733	0.473112
2	42974.1	0.219774	0.232264	0.165542	0.109887
3	24796.7	0.126813	0.0893466	0.0636803	0.0422709
4	15364	0.0785732	0.0415194	0.0295922	0.0196433
5	11331	0.057948	0.0244965	0.0174595	0.0115896
6	8560.76	0.0437807	0.0154229	0.0109924	0.00729678
7		0	0	0	0
8		0	0	0	0
	195538	0.307115	1.40305	0.121724	1.50648
					Molar ratio weight multiplier

## Sheet: 452bp-12h
Band	Raw Band Intensity	Percent Weight	Relative Molar Number	Percent Molar Number
1	92763.6	0.453583	1	0.700325	0.453583
2	44363.1	0.216921	0.239119	0.167461	0.10846
3	26276	0.128481	0.0944194	0.0661243	0.0428271
4	17595.4	0.0860359	0.0474201	0.0332095	0.021509
5	13082.2	0.0639679	0.0282056	0.0197531	0.0127936
6	10432.3	0.0510104	0.0187435	0.0131265	0.00850174
7		0	0	0	0
8		0	0	0	0
	204513	0.329496	1.42791	0.132213	1.54398
					Molar ratio weight multiplier

## Sheet: 552bp-1h
Band	Raw Band Intensity	Percent Weight	Relative Molar Number	Percent Molar Number
1	86672.3	0.343115	1	0.603979	0.343115
2	61002.9	0.241496	0.351917	0.21255	0.120748
3	38933.1	0.154127	0.149733	0.0904356	0.0513757
4	24244.7	0.0959791	0.0699322	0.0422376	0.0239948
5	17436.2	0.0690258	0.0402348	0.024301	0.0138052
6	13809.8	0.0546696	0.0265555	0.016039	0.00911159
7	10505.1	0.0415874	0.0173151	0.0104579	0.00594106
8		0	0	0	0
	252604	0.415389	1.65569	0.183471	1.76028
					Molar ratio weight multiplier

## Sheet: 552bp-2h
Band	Raw Band Intensity	Percent Weight	Relative Molar Number	Percent Molar Number
1	85797.5	0.346795	1	0.61129	0.346795
2	57215.3	0.231265	0.333432	0.203823	0.115632
3	37786.5	0.152734	0.146805	0.0897404	0.0509112
4	23135.4	0.0935134	0.0674127	0.0412087	0.0233784
5	17572.7	0.0710289	0.0409631	0.0250403	0.0142058
6	14981.6	0.0605559	0.0291026	0.0177902	0.0100926
7	10912.5	0.0441085	0.0181699	0.0111071	0.00630122
8		0	0	0	0
	247401	0.42194	1.63588	0.184887	1.76268
					Molar ratio weight multiplier

## Sheet: 552bp-12h
Band	Raw Band Intensity	Percent Weight	Relative Molar Number	Percent Molar Number
1	90015.7	0.329823	1	0.600892	0.329823
2	59663.4	0.218611	0.331406	0.199139	0.109305
3	40812.9	0.149541	0.151133	0.0908144	0.0498471
4	26675.2	0.0977399	0.074085	0.0445171	0.024435
5	21931.7	0.0803593	0.0487287	0.0292807	0.0160719
6	19524.5	0.0715391	0.0361502	0.0217224	0.0119232
7	14297.3	0.0523863	0.0226902	0.0136344	0.00748376
8		0	0	0	0
	272921	0.451566	1.66419	0.199969	1.82186
					Molar ratio weight multiplier

[truncated: 20 more sheets: 752bp-1h, 752bp-2h, 752bp-12h, 952bp-1h, 952bp-2h, 952bp-12h, 1332bp-1h, 1332bp-2h, 1332bp-12h, 1782bp-1h, 1782bp-2h, 1782bp-12h, Mol.Weight-1h, Mol.Weight-2h, Mol.Weight-12h, %Molar-1h, %Molar-2h, %Molar-12h, Molar ratio weight multiplier, Sheet30]
