# Supplementary material for: Efficient modification and preparation of circular DNA for expression in cell culture
Source: Commun Biol. 2022 Dec 21;5:1393. doi: 10.1038/s42003-022-04363-z (PMC9772414; doi:10.1038/s42003-022-04363-z)
Supplement: Supplementary file 4 — Supplementary Data 1 [file 42003_2022_4363_MOESM4_ESM.zip › Note.txt]

The files Circularization-Experimental-Data-and-Analysis-SetA.xlsx and Circularization-Experimental-Data-and-Analysis-SetB.xlsx contain data two sets of ImageJ analysis produced from first and second gel band for each ligation duration and Circular Vector length.
