# Supplementary material for: Efficient modification and preparation of circular DNA for expression in cell culture
Source: Commun Biol. 2022 Dec 21;5:1393. doi: 10.1038/s42003-022-04363-z (PMC9772414; doi:10.1038/s42003-022-04363-z)
Supplement: Supplementary file 4 — Supplementary Data 1 [file 42003_2022_4363_MOESM4_ESM.zip › PrimeEdit-Rate-Spreadsheet.xlsx]

## Sheet: Sheet1
	450bp Band 1	← p-value		450bp Mix	← p-value		950bp mix	← p-value
HBB	17.152	4.16217e-08		23.288	3.10862e-15		27.613	0
	19.486	1.38187e-08		25.606	0		28.67	0
	22.284	0		22.166	1.1529e-09		28.35	0
				24.23	0		27.778	0
Ave. %	19.6			23.8			28.1
CDLK5	15.92	2.28672e-09		20.5	3.55271e-15		23.05	4.17888e-13
	16.94	1.8575e-10		20.37	4.21885e-13		22.074	4.57412e-14
	15.93	1.70636e-11		20.681	4.98757e-12		22.16	1.66467e-12
	16.43	3.21286e-10		21.23	2.89699e-11		22.97	1.77636e-14
Ave. %	16.3			20.7			22.6
PRPN	43.68	4.10782e-15		54.94	0		56.76	0
	46.92	0		54.62	0		56.36	0
	45.737	0		56.74	0		55.14	0
	46.52	0		52.26	0		55.84	0
Ave. %	45.7			54.6			56.2
Edit rate by Sanger sequencing using EditR. Values are for 4X molar ratios of guide units to Cas9 plasmid. 450Bp Band 1 are the editing resulrs using single circularized CV extracted by gel electrophoresis. 450bp mix are CVs as after the normal protocol. 950bp are the CV guides exactly as 450bp but with added 500bp noncoding DNA padding before the U6 promoter.
