# Supplementary material for: Efficient modification and preparation of circular DNA for expression in cell culture
Source: Commun Biol. 2022 Dec 21;5:1393. doi: 10.1038/s42003-022-04363-z (PMC9772414; doi:10.1038/s42003-022-04363-z)
Supplement: Supplementary file 4 — Supplementary Data 1 [file 42003_2022_4363_MOESM4_ESM.zip › Circularization-Experimental-Data-and-Analysis.xlsx]

## Sheet: Measured by NanoDrop
Measured by NanoDrop
INPUT CONCENTRATION ADJUSTMENT. All source DNA that was diluted to 176.5 ng/ul as measured by DeNovix DS-11, requires adjustmet to measures to match output measured by NanoDrop. Experiments with input and output measured by NanoDrop don’t require adjustment.
L-base = 452bp		172					2.29	1.87
L-100 = 552bp		163.4					2.26	1.87
L-300 = 752bp		172.3					2.19	1.86
L-500 = 952bp		169.8					2.17	1.85
COMBINED TABLES
	Volume, ul	ng/ul	Yield, ug	Yield %	Max Possible	ul for 300 ng - GEL	260/230	260/280			Adjusted input based on measured input DNA	Source DNA useful length	Input from DNA measured by DS-11, attempted diluttion to 176.5
1 hour ligation
L-base = 452bp	23	162.6	3.7398	0.472531	7.9144	1.84502	2.24	1.91		05_24	9	0.879377
L-base = 452bp	23	164.7	3.7881	0.491156	7.71261	1.82149	2.28	1.89		05_25	8.77054	0.879377	9
L-100 = 552bp	23.5	123.3	2.89755	0.358111	8.09121	2.43309	2.1	1.89		05_24	9	0.899023
L-100 = 552bp	24	114.4	2.7456	0.366536	7.49067	2.62238	2.23	1.94		05_25	8.33201	0.899023	9
L-300 = 752bp	25	83.9	2.0975	0.25227	8.3145	3.57569	2.33	1.91		05_24	9	0.923833
L-300-1 = 752bp	24	94	2.256	0.277947	8.11664	3.19149	2.19	1.93		05_25	8.78584	0.923833	9
L-300-2 = 752bp	24	90.63	2.17512	0.267983	8.11664	3.31016	2.25	1.97		05_25	8.78584	0.923833	9
L-500 = 952bp	25	80.35	2.00875	0.23773	8.4497	3.73367	2.07	1.91		05_24	9	0.938856
L-500-1 = 952bp	23	94.5	2.1735	0.272725	7.96956	3.1746	2.11	1.99		05_25	8.48859	0.938856	8.82353
L-500-2 = 952bp	23	95.8	2.2034	0.276477	7.96956	3.13152	2.2	1.94		05_25	8.48859	0.938856	8.82353
2 hours ligation
L-base = 452bp	25.5	166.1	4.23555	0.53517	7.9144	1.80614	2.14	1.88		05_24	9	0.879377
L-base = 452bp	23.5	171.8	4.0373	0.523467	7.71261	1.74622	2.31	1.9		05_25	8.77054	0.879377	9
L-100 = 552bp	25.5	121.8	3.1059	0.383861	8.09121	2.46305	2.15	1.91		05_24	9	0.899023
L-100 = 552bp	24	122.7	2.9448	0.393129	7.49067	2.44499	2.31	1.93		05_25	8.33201	0.899023	9
L-300-1 = 752	21.5	99.1	2.13065	0.262504	8.11664	3.02725	2.26	1.95		05_25	8.78584	0.923833	9
L-300-2 = 752	27	84.7	2.2869	0.281754	8.11664	3.54191	2.17	1.96		05_25	8.78584	0.923833	9
L-500 = 952bp	27	88.4	2.3868	0.282471	8.4497	3.39367	2.31	1.9		05_24	9	0.938856
L-500-1 = 952bp	20	98.9	1.978	0.248194	7.96956	3.03337	2.26	1.99		05_25	8.48859	0.938856	8.82353
L-500-2 = 952bp	24.5	85.05	2.08372	0.26146	7.96956	3.52734	2.28	1.95		05_25	8.48859	0.938856	8.82353
12 hours ligation
L-base = 452bp	25.5	185.4	4.7277	0.597354	7.9144	1.61812	2.26	1.9		05_22	9	0.879377
L-base = 452bp	27	181.9	4.9113	0.636788	7.71261	1.64926	2.26	1.91		05_26	8.77054	0.879377	9
L-100-1 = 552bp	26.5	115.7	3.06605	0.409316	7.49067	2.59291	2.29	1.92		05_26	8.33201	0.899023	9
L-100-2 = 552bp	25	119.9	2.9975	0.400165	7.49067	2.50209	2.29	1.89		05_26	8.33201	0.899023	9
L-300 = 752bp	25	106.5	2.6625	0.320224	8.3145	2.8169	2.28	1.97		05_22	9	0.923833
L-300 = 752bp	25.5	101.9	2.59845	0.320138	8.11664	2.94406	2.19	1.94		05_26	8.78584	0.923833	9
L-500 = 952bp	27	99.5	2.6865	0.31794	8.4497	3.01508	2.31	1.97		05_22	9	0.938856
L-500 = 952bp	25	91.2	2.28	0.286089	7.96956	3.28947	2.29	1.89		05_26	8.48859	0.938856	8.82353

## Sheet: Additional lengths - NanoDrop
Measured by NanoDrop
	Volume, ul	ng/ul	Yield, ug	Yield %	Max Possible	ul for 300 ng - GEL	260/230	260/280			Input, ug	Adapter multiplier	Previously thought input
1 hour ligation results
L-0-1 = 282bp	21	141.9	2.9799	0.316092	9.42733	2.11416	2.1	1.91		05_30	11.5	0.819767
L-0-2 = 282bp	20	141.3	2.826	0.299767	9.42733	2.12314	2.33	1.91		05_30	11.5	0.819767
L-0 = 282bp	26	125.2	3.2552	0.330907	9.83721	2.39617	2.25	1.92		06_02	12	0.819767
L-880 = 1332bp	27	77.62	2.09574	0.0812329	25.7991	3.86498	2.09	1.98		05_31	27	0.955524
L-880 = 1332bp	26	79.69	2.07194	0.0803104	25.7991	3.76459	2.09	1.99		06_02	27	0.955524
L-1330 = 1782bp	22	61.1	1.3442	0.0515173	26.0922	4.90998	2.11	1.96		05_30	27	0.966377
L-1330 = 1782bp	27	51.61	1.39347	0.0534056	26.0922	5.81283	2.09	1.98		05_31	27	0.966377
2 hour ligation results
L-0-1 = 282bp	20	159.9	3.198	0.339227	9.42733	1.87617	2.22	1.91		05_30	11.5	0.819767
L-0-2 = 282bp	22	137.6	3.0272	0.321109	9.42733	2.18023	2.19	1.92		05_30	11.5	0.819767
L-880 = 1332bp	26.5	77.43	2.0519	0.0795335	25.7991	3.87447	2.13	1.9		05_31	27	0.955524
L-880 = 1332bp	26	91.23	2.37198	0.0919403	25.7991	3.28839	2.09	1.99		06_02	27	0.955524
L-1330 = 1782bp	20.5	75.8	1.5539	0.0595542	26.0922	3.95778	2.17	1.99		05_30	27	0.966377
L-1330 = 1782bp	25	60.83	1.52075	0.0582837	26.0922	4.93178	2.13	1.97		05_31	27	0.966377
12 hour ligation results
L-0 = 282bp	26	124	3.224	0.327735	9.83721	2.41935	2.21	1.88		05_30	12	0.819767
L-0-1 = 282bp	26.5	120.6	3.1959	0.324879	9.83721	2.48756	2.27	1.9		06_02	12	0.819767
L-0-2 = 282bp	27	119.2	3.2184	0.327166	9.83721	2.51678	2.27	1.91		06_02	12	0.819767
L-880-1 = 1332bp	27	81.54	2.20158	0.0853354	25.7991	3.67918	2.2	1.93		06_02	27	0.955524
L-880-2 = 1332bp	25	82.8	2.07	0.0802352	25.7991	3.62319	2.11	1.93		06_02	27	0.955524
L-1330 = 1782bp	25	68.74	1.7185	0.0658626	26.0922	4.36427	2.09	1.92		06_02	27	0.966377
L-1330 = 1782bp	25.5	64.52	1.64526	0.0630556	26.0922	4.64972	2.16	1.92		06_02	27	0.966377
L-1330 = 1782bp	25	70.05	1.75125	0.0671178	26.0922	4.28266	2.16	1.95		06_02	27	0.966377

## Sheet: Maximum Possible Yield Ratios
L-0	282	0.819767	62
L-base	452	0.879377
L-100	552	0.899023
L-300	752	0.923833
L-500	952	0.938856
L-880	1332	0.955524
L-1330	1782	0.966377
dsDNA name	Circularized Length	Useful Fraction	Twist Adapters (44bp) plus Bsai ends 18bp

## Sheet: Measured by DS-11
Measured by DeNovix DS-11
	Volume, ul	ng/ul	Yield, ug	Yield %	Max Possible	ul for 300 ng - GEL	260/230	260/280
1 hour ligation
L-base = 452bp	23	159	3.657	0.461742	7.92	1.88679	2.44	1.93		05_24	9	0.88
L-base = 452bp	23	162.3	3.73	0.47096	7.92	1.84843	2.24	1.92		05_25	9	0.88
L-100 = 552bp	23.5	110.5	2.59675	0.320586	8.1	2.71493	2.23	1.9		05_24	9	0.9
L-100 = 552bp	24	112.6	2.7	0.333333	8.1	2.6643	2.09	1.95		05_25	9	0.9
L-300 = 752bp	25	78.4	1.96	0.23569	8.316	3.82653	2.33	1.91		05_24	9	0.924
L-300-1 = 752bp	24	85.6	2.05	0.246513	8.316	3.50467	2.21	1.96		05_25	9	0.924
L-300-2 = 752bp	24	93.2	2.24	0.26936	8.316	3.21888	2	1.9		05_25	9	0.924
L-500 = 952bp	25	75.4	1.885	0.223051	8.451	3.97878	2.22	1.91		05_24	9	0.939
L-500-1 = 952bp	23	85	1.96	0.236564	8.28529	3.52941	2.35	1.97		05_25	8.82353	0.939
L-500-2 = 952bp	23	90	2.07	0.24984	8.28529	3.33333	2.23	1.94		05_25	8.82353	0.939
2 hour ligation
L-base = 452bp	25.5	164.2	4.1871	0.528674	7.92	1.82704	2.35	1.88		05_24	9	0.88
L-base = 452bp	23.5	169.4	3.98	0.502525	7.92	1.77096	2.12	1.88		05_25	9	0.88
L-100 = 552bp	25.5	108.2	2.7591	0.34063	8.1	2.77264	2.25	1.89		05_24	9	0.9
L-100 = 552bp	24	120.8	2.9	0.358025	8.1	2.48344	2.16	1.91		05_25	9	0.9
L-300-1 = 752	21.5	95.5	2.05	0.246513	8.316	3.14136	2.33	1.91		05_25	9	0.924
L-300-2 = 752	27	85.4	2.31	0.277778	8.316	3.51288	2.08	1.88		05_25	9	0.924
L-500 = 952bp	27	81.4	2.1978	0.260064	8.451	3.6855	2.31	1.9		05_24	9	0.939
L-500-1 = 952bp	20	95.5	1.91	0.230529	8.28529	3.14136	2.25	1.93		05_25	8.82353	0.939
L-500-2 = 952bp	24.5	82.6	2.02	0.243805	8.28529	3.63196	2.21	1.89		05_25	8.82353	0.939
12 hour ligation
L-base = 452bp	25.5	175.2	4.4676	0.564091	7.92	1.71233	2.36	1.89		05_22	9	0.88
L-base = 452bp	27	168.2	4.54	0.573232	7.92	1.78359	2.21	1.87		05_26	9	0.88
L-100-1 = 552bp	26.5	109.9	2.91	0.359259	8.1	2.72975	2.23	1.92		05_26	9	0.9
L-100-2 = 552bp	25	115.5	2.89	0.35679	8.1	2.5974	2.24	1.93		05_26	9	0.9
L-300 = 752bp	25	104.8	2.62	0.315055	8.316	2.8626	2.36	1.87		05_22	9	0.924
L-300 = 752bp	25.5	90.3	2.3	0.276575	8.316	3.32226	2.16	1.9		05_26	9	0.924
L-500 = 952bp	27	94.5	2.5515	0.301917	8.451	3.1746	2.28	1.92		05_22	9	0.939
L-500 = 952bp	25	94.5	2.36	0.284842	8.28529	3.1746	2.28	1.92		05_26	8.82353	0.939
